# Supplementary material for: Anticancer Plant Secondary Metabolites Evicting Linker Histone H1.2 from Chromatin Activate Type I Interferon Signaling
Source: Int J Mol Sci. 2025 Jan 4;26(1):375. doi: 10.3390/ijms26010375 (PMC11722331; doi:10.3390/ijms26010375)
Supplement: Supplementary file 1 [file ijms-26-00375-s001.zip]

Archive with 5 entries (4 files):
- revised/
- revised/ijms-3293243_revised.docx
- revised/ijms-3293243_revised.pdf
- Supplementary Material_1.docx
- Supplementary Material_2.xlsx
