# Supplementary material for: Anticancer Plant Secondary Metabolites Evicting Linker Histone H1.2 from Chromatin Activate Type I Interferon Signaling
Source: Int J Mol Sci. 2025 Jan 4;26(1):375. doi: 10.3390/ijms26010375 (PMC11722331; doi:10.3390/ijms26010375)
Supplement: Supplementary file 1 [file ijms-26-00375-s001.zip › Supplementary Material_2.xlsx]

## Sheet: ТАБЛИЦА_NEW
Table S2. Evaluation of INF signaling activity in HeLa cells treated with plant secondary metabolites.
>2 times	Increase in expression		IFN-alpha, 103 U/ml	Fisetin, 27 µM	Quercetin, 10 µM	Resveratrol, 50 µM	Berberine, 10 µM	Genistein, 60 µM	Naringenin, 52 µM	Delphinidin, 100 µM	Curcumin, 7.5 µM	Kaempferol, 2 µM	Sanguinarine, 0.8 µM	EGCG, 65 µM	Coumarin, 260 µM	Ginsenoside Rb1, 30 µM	Thymoquinone, 3 µM	Apigenin, 5 µM
>3 times		Increase by more than 2 times		57	61	62	53	49	54	46	52	49	12	8	2	19	5	4
>4 times		Decrease		4	0	2	0	3	5	3	2	1	22	12	37	26	14	30
>5 times
>6 times
>10 times
	Decrease in expression
Type of gene products	Gene products	Genes	IFN, 103 U/ml	Fisetin, 27 µM	Quercetin, 10 µM	Resveratrol, 50 µM	Berberine, 10 µM	Genistein, 60 µM	Naringenin, 52 µM	Delphinidin, 100 µM	Curcumin, 7.5 µM	Kaempferol, 2 µM	Sanguinarine, 0.8 µM	EGCG, 65 µM	Coumarin, 260 µM	Ginsenoside Rb1, 30 µM	Thymoquinone, 3 µM	Apigenin, 5 µM
Interferons	Interferon-alpha; Interferon-beta; Receptor Ligands​	IFNA1	38.8366	2.42559	2.81373	2.3676	1.91255	1.99436	3.21264	2.06308	2.99294	2.52724	8.40267	0.926597	0.741755	0.835272	1.01324	2.12066
		IFNA4	14.4453	1.21088	1.13148	1.98562	1.03615	1.07653	1.15768	1.03792	1.14991	1.25134	1.31272	1.72611	0.897409	1.72632	1.21684	0.741018
		IFNB1	72.1892	2.25324	5.76878	1.85553	2.56189	2.15687	1.77334	7.62306	5.44663	4.94439	3.02724	1.2348	1.37249	2.59144	1.15763	1.39485
		IFNK	30.5899	1.65102	2.05919	1.7127	2.28819	1.93144	1.49416	2.7188	1.68075	1.77247	0.829932	1.02528	0.900876	1.10066	1.17773	2.01476
		IFNW1	104.013	3.93311	5.95236	9.21807	2.4824	2.51021	6.12751	3.27695	5.81657	4.66867	1.94874	1.28404	1.93758	21.3112	1.31284	1.48086
	Interferon-&gamma; Receptor Ligands	IFNG	306.274	6.52124	8.2484	5.58937	4.02221	3.4714	4.15345	3.72464	10.5468	3.32228	2.2878	1.52826	1.19387	3.31961	1.6476	0.988372
	Hematopoietin & Interferon-Class (D200-domain) Cytokine Receptor Ligands​	IFNA14	263.468	3.03867	4.12709	6.50456	2.88634	3.00622	10.0346	5.20181	5.20427	3.84148	2.65949	1.14991	0.984789	1.9818	1.10109	0.994167
		IFNA16	88.2233	3.61137	5.33281	9.08045	2.05329	2.85671	5.97288	3.4187	5.60348	4.80163	1.25802	0.982959	0.96428	1.07653	1.25999	1.85651
		IFNA2	390.664	6.99362	12.3323	8.30546	5.98788	2.37033	14.6803	2.69438	12.3148	8.82394	1.75185	1.36103	2.44935	3.95005	1.40439	1.21684
		IFNA21	55.6012	5.85126	2.89697	3.39796	1.85776	1.97553	4.30029	11.8777	3.85571	2.38157	1.09235	2.11428	0.610074	1.10937	1.06797	0.82302
		IFNA5	48.6581	2.67248	4.08769	4.21614	2.28068	2.29362	3.84872	2.74975	3.37307	2.84254	1.73602	1.52252	1.37377	1.19627	1.25816	1.29819
		IFNA6	44.2197	4.97926	4.47439	5.49419	2.41944	1.97142	3.72505	3.79805	4.22849	3.70176	1.46277	1.17529	1.65096	0.969345	1.19814	1.03762
		IFNA7	49.7142	2.74486	4.73636	3.87882	2.34933	2.34362	2.21049	2.98382	4.94828	6.63578	1.86329	1.076	1.33479	1.53381	1.13167	1.15453
		IFNA8	37.5369	3.80115	5.56863	4.18523	3.59369	2.37368	1.10057	2.45278	7.64636	4.97891	1.73476	1.18334	1.79671	1.03123	1.53125	1.74398
		IFNE	68.1553	1.89038	1.64113	2.83651	2.55058	2.01538	3.5833	2.08202	1.07113	1.54134	1.3598	1.37085	0.651754	2.3909	1.34075	1.03557
		IL15	9.65397	2.02201	2.10917	3.23921	1.45008	1.97247	2.14423	1.44576	1.44338	1.62942	1.11838	1.13359	1.61742	0.847254	0.94556	0.835968
	Other Interferon Related Genes	IFRD1	2.17452	1.67932	1.57629	0.881828	1.97743	1.19959	1.44445	2.40875	1.3119	1.20859	1.21044	0.937634	0.861704	1.14101	1.04503	0.618079
		IFRD2	7.76811	1.47279	1.63272	1.49243	1.35126	1.04946	1.38604	0.805588	1.48961	1.47391	2.49032	1.06024	1.00784	5.92626	1.03767	1.01382
		IL28A	209.398	2.749	2.96696	2.39078	2.91967	1.91732	25.3126	3.39862	2.33792	2.62561	1.59286	4.32104	1.23055	1.36203	1.09403	0.904341
		IL29	36.0615	3.26775	2.37703	3.57684	2.0685	2.44966	2.07765	2.95537	2.43726	1.99281	1.11912	1.42601	0.803741	0.921778	1.2737	1.22437
		IL6	64.2209	3.20429	5.28167	1.98768	4.30609	7.94402	3.21204	3.09783	3.21802	2.87966	2.61693	2.09118	1.93438	3.94739	3.20174	1.44297
Interferon Receptors	Interferon-alpha; Interferon-beta; Receptors	IFNAR1	4.41559	2.9375	1.6264	1.65208	1.36773	1.22791	2.26393	3.95286	1.46699	1.44032	0.855895	1.04868	0.890888	12.557	0.923382	1.01777
		IFNAR2	36.8259	0.93497	1.21281	1.30824	1.2967	0.208517	1.45473	1.65737	1.04081	1.11923	0.589555	0.863453	0.629301	0.795789	0.824658	3.27245
	Interferon-gamma; Receptors	IFNGR1	2.4404	1.24117	2.33011	1.52907	1.86041	1.65161	1.32852	1.37692	1.57719	1.6945	1.4718	1.3065	0.834212	1.39833	1.44983	1.14933
		IFNGR2	4.70886	1.24952	1.85705	1.38643	1.39337	0.699646	1.63607	1.21443	1.15818	1.18253	0.987981	1.19533	0.980193	1.83253	0.959134	0.83711
	Hematopoietin & Interferon-Class (D200-domain) Receptors	CNTFR	16.5738	4.73355	4.57623	8.01294	3.03258	1.22833	0.191042	6.04803	3.73802	3.37927	1.52123	0.997876	1.04712	0.839176	1.14545	1.01802
		CRLF2	20.7043	1.73291	14.4453	7.29259	3.83305	3.44157	2.82468	1.18843	13.7262	9.08456	2.6775	1.89702	3.79257	2.03804	2.97834	2.22189
		CSF2RA	6.24835	3.84117	4.24923	4.31976	2.69309	1.78621	3.36739	1.73211	3.82918	3.49263	1.43244	1.10015	1.23566	1.21484	1.44269	1.38126
		CSF3R	31.1131	1.73545	4.66847	2.0438	1.50273	1.99846	0.948559	1.85191	4.32081	3.31137	1.20789	0.950147	1.37801	0.964649	1.20974	0.77825
		EBI3	2.71369	4.2695	9.04183	9.01536	2.01605	2.34334	2.64291	1.65883	11.1851	8.76121	1.68401	1.00682	1.96539	0.886949	1.16249	1.05696
		F3	2.00345	5.36689	2.23722	2.24535	1.79851	1.66931	2.45764	1.40249	2.06231	2.15452	1.25912	1.03792	1.00013	3.05861	1.29337	1.09156
		IL20RB	25.4079	2.44362	1.97395	2.25451	2.93964	1.70315	1.72701	1.90204	2.02837	9.68495	0.44082	1.05316	0.730113	0.958336	0.878953	0.995869
		IL10RA	32.9115	3.1011	5.96482	3.57339	2.86988	2.34384	3.22661	1.8501	7.88047	7.14646	1.31301	1.34537	1.89225	1.17371	1.23594	0.91363
		IL10RB	3.22666	1.204	1.82357	2.24646	1.69463	1.90148	1.45593	1.67419	1.64447	1.60751	0.80648	1.03845	0.802083	0.993861	1.02578	1.04797
		IL11RA	8.11591	3.32309	1.82994	4.85609	1.98735	1.80323	5.53316	3.74081	1.89966	1.80723	1.5157	1.09658	0.84386	0.647783	0.974765	1.19842
		IL12B	18.5165	2.8033	5.26802	6.80381	2.36067	2.53955	2.36701	1.68418	6.01277	6.00493	0.974175	2.0847	1.21021	4.70657	3.26169	1.05642
		IL13RA1	4.16965	2.44922	1.69034	4.00687	1.60123	1.63071	2.70357	0.860039	1.40882	1.32391	1.00981	1.03239	0.851986	1.21486	1.00944	0.773273
		IL20RA	38.4168	2.96436	3.21076	2.67441	4.1954	3.41895	4.77002	2.20841	3.31414	4.34609	1.43496	1.86567	1.45758	2.59826	1.52293	1.07071
		IL21R	52.5699	4.88876	23.5212	8.22218	3.85795	3.33897	4.04364	1.42907	0.476505	15.8723	1.52687	1.53183	2.84117	3.06808	1.01835	0.888702
		IL22RA2	31.6686	4.61138	1.92573	2.39897	4.58781	1.68354	3.23326	26.6954	4.51054	1.20548	0.966412	2.43044	1.56535	1.17561	1.53328	0.854614
		IL28RA	42.2852	6.03948	3.55315	4.88429	4.16844	1.69186	3.20515	5.07885	4.14579	3.7637	3.4644	1.03701	1.88654	13.9716	1.12191	1.13285
		IL2RB	0	3.13285	2.55942	4.00596	2.09411	2.01831	1.03701	4.61223	2.03429	2.23286	1.14022	1.32573	1.05707	1.38749	1.56649	1.31873
		IL2RG	56.1469	1.7071	6.53527	2.30652	2.14207	3.70833	3.39843	1.86722	7.5357	5.00102	1.5384	1.47878	1.528	1.21542	2.13608	1.218
		IL31RA	9.96449	1.14976	3.63075	1.7685	2.36391	2.39943	2.32485	2.59623	4.38449	3.83566	1.06527	1.51019	0.648341	1.41286	1.1452	1.25278
		IL3RA	34.2057	2.17876	5.1164	3.0701	2.04006	2.1987	1.63517	1.8554	5.06549	3.92396	1.67784	1.43489	1.09703	1.5509	1.21772	1.07503
		IL4R	4.04747	1.68111	1.62555	2.19365	1.28536	1.66097	2.39291	1.38378	1.09494	1.41842	0.758199	1.05488	0.598995	1.10553	1.16654	0.743579
		IL5RA	40.8408	3.67337	3.9526	8.37686	3.14942	4.1819	5.05446	4.46887	3.59977	2.82321	1.24252	1.59778	0.940532	1.00599	1.31712	1.01653
		IL6R	84.5976	2.28179	2.2583	3.58258	2.2636	1.57854	2.88736	2.6902	2.08084	1.93603	1.25575	1.14945	1.02264	0.818848	1.10921	0.978386
		IL7R	50.5627	1.61814	3.53358	1.91543	1.53161	3.40729	1.49723	2.06995	4.62917	3.80442	1.28337	1.04914	1.49174	1.26352	1.04353	1.11618
		IL9R	183.245	2.69188	7.31655	2.13741	2.75536	2.078	2.87929	3.29437	9.37379	5.14445	1.74314	1.30009	1.78728	1.70646	2.03611	0.867983
		LEPR	35.2004	1.19646	2.90696	1.86303	1.79224	2.27656	2.59084	1.29259	2.50913	2.23077	1.36748	1.15969	0.958179	1.29247	1.37502	0.983222
		MPL	66.4775	3.76155	2.72392	6.42033	2.06632	2.06958	7.60887	1.45371	2.79528	2.72971	1.13785	1.05958	1.17008	1.11892	1.29954	1.41106
		TTN	55.9005	3.65075	2.28361	5.06332	1.97411	2.88807	1.48609	2.53013	1.64359	1.96533	1.5042	2.60095	0.448717	0.611414	0.815275	1.02207
Interferon Regulatory Factors		IRF1	14.7524	1.79477	1.92585	1.81312	2.02343	4.56942	1.32948	1.13701	1.74294	1.59348	0.886486	1.34471	0.984337	1.14805	1.24975	0.969456
		IRF2	6.62262	1.16811	2.07921	1.72142	1.62252	1.64368	1.54353	1.23809	1.43078	1.43316	0.529788	1.14123	1.09419	1.38195	1.07083	1.17504
		IRF2BP1	17.0495	2.24565	3.23398	4.80306	1.08496	8.18636	0.606844	1.33967	0.670271	3.15097	0.661831	2.70174	1.27134	6.97038	0.77723	0.802406
		IRF3	5.45967	0.805459	1.37004	0.909815	1.04303	1.13208	1.00044	1.09146	1.15581	1.13555	0.929738	0.915792	0.821968	2.67583	0.931351	0.822956
		IRF4	49.2772	3.6111	3.29069	7.72974	1.80434	2.00841	4.46701	2.75611	3.85814	2.98077	1.27884	1.25869	0.872503	0.833956	1.19577	1.22147
		IRF5	66.7169	6.23187	8.80698	6.65786	2.42362	4.04159	5.58452	1.66492	7.76599	6.87623	1.3492	1.57331	1.24409	1.22668	1.15455	0.823772
		IRF6	71.5593	3.23777	2.63186	3.61707	1.21044	2.0287	10.132	2.89982	2.57813	2.14534	1.3417	1.44396	0.839893	0.894144	1.14183	1.03556
		IRF7	49.6436	3.5489	2.68199	6.15249	3.53657	2.20753	1.32592	2.09067	2.27776	2.13682	2.56076	1.64734	0.744842	2.55383	1.3708	0.96361
		IRF8	243.88	4.15903	6.65553	5.72354	3.63694	2.03811	10.5171	2.01346	6.92795	4.18398	1.41521	1.67396	1.87909	1.57824	1.15926	1.59391
Interferon-Responsive Genes	Response to Virus	CXCL10	12.4964	4.87437	3.10116	4.34609	2.24655	5.2724	8.87387	2.66269	2.35872	2.58012	3.01553	1.1772	1.1371	0.959274	1.48262	1.0193
		ISG15	16.3384	8.064	3.63893	3.93523	5.37853	3.2356	2.34793	9.55394	4.04429	3.13545	1.12584	1.49693	1.18917	1.09566	1.27523	1.04621
		IFI16	3.22958	1.5293	2.14114	1.4524	2.38584	1.45052	1.40447	17.4879	1.52829	1.662	2.9738	1.10372	1.07149	1.04273	1.45272	1.24653
		IFI35	3.4614	1.62704	1.35912	1.38592	1.04949	2.50965	2.21411	1.59974	0.548938	1.81734	0.598536	1.15749	2.58353	1.03615	0.715074	1.49897
		IFI44	36.7918	3.06656	2.12856	3.35675	2.50394	2.82184	2.75667	1.93141	1.52666	1.7878	1.56551	1.22285	0.953525	1.13148	1.14068	1.10656
		IFI44L	105.149	5.97915	5.46177	6.96568	4.2661	2.46617	4.33792	1.87901	3.73985	5.30814	1.73631	0.885417	1.1501	1.50441	1.72299	0.972996
		IFIH1	36.9467	2.67938	2.19413	2.79842	2.24418	2.1482	2.7627	1.70427	1.751	1.5681	0.97347	1.24508	0.915998	1.59644	1.14936	1.01521
		IFIT1	13.3191	4.8087	2.4826	2.2768	2.88913	2.19681	2.51078	2.86996	1.62189	1.76336	1.88701	1.34153	1.0859	0.979687	1.17461	0.899048
		IFIT2	7.28913	4.0573	3.01935	3.31984	3.13194	1.72229	3.37782	5.03504	2.78135	2.65739	1.81657	1.31127	1.40108	0.791403	1.26398	1.16013
		IFITM1	12.0308	2.49043	1.61608	2.50574	1.64891	1.30822	3.32515	1.75606	1.34325	1.28082	1.10843	1.12141	1.24924	0.797062	1.05753	0.590749
		IFITM2	2.6452	0.910106	1.25134	1.16685	1.25097	0.755567	1.52375	2.46114	1.13003	1.16172	0.741018	1.03945	0.994955	0.908351	0.801626	1.08558
		MX1	75.9788	1.84893	3.17627	1.85081	2.12273	2.42928	3.05505	2.14998	3.84637	3.2698	1.55087	1.57734	0.963224	1.59333	1.36944	1.29033
		OAS1	17.2425	3.96523	3.06191	3.58257	2.9739	2.46631	1.67433	1.89216	2.93307	1.88743	0.846352	1.13647	1.01836	0.993833	1.26738	1.03899
	Transcriptional Regulation​	IFI16	3.22958	1.5293	2.14114	1.4524	2.38584	1.45052	1.40447	17.4879	1.52829	1.662	2.9738	1.10372	1.07149	1.04273	1.45272	1.24653
		SP110	26.0974	2.46374	1.92234	3.0036	1.60831	1.77933	1.84624	0.829308	1.49706	1.46478	0.926546	0.978613	0.633615	1.33199	0.995692	1.0321
	Other Interferon-Responsive Genes	ADAR	3.86199	1.17262	1.61659	1.52812	1.65503	1.2822	0.759679	1.07446	1.45395	1.54992	0.79086	1.06126	0.794759	0.761149	1.16421	0.980765
		IFI6	114.951	4.30038	2.28798	3.46094	2.47486	2.46418	2.83007	1.92883	1.8355	1.77995	0.95373	0.713262	1.1368	0.897409	1.06345	1.10275
		IFI27	5.73783	4.83692	5.20204	2.02037	1.07398	5.20227	3.09501	4.7934	1.36754	4.49862	1.63494	1.31283	4.65814	1.05594	1.98622	1.908
		IFI30	3.00764	0.736106	1.30819	1.27809	1.31272	1.00716	0.958636	1.61634	1.07786	1.15768	0.852727	0.674104	0.734849	0.700893	0.842243	1.09926
		IFIT3	6.22545	1.98615	2.28776	2.81665	2.41936	1.94562	1.65596	3.58564	2.1241	2.10841	1.21617	1.07884	1.03013	3.11372	1.25514	0.898104
		IRGM	2.91135	3.7285	3.87917	5.42619	3.46968	2.30761	3.72678	3.54751	3.68875	3.29219	0.825554	1.81469	1.92386	0.924688	1.14741	1.70329
		PSME1	2.16772	1.78686	1.21078	1.5413	1.17462	1.39161	1.44379	1.66536	1.32333	1.07062	1.12394	0.931815	0.770627	1.05451	0.705546	0.931923
		PYHIN1	13.2443	3.3129	1.93936	33.8888	6.76205	3.79171	1.38685	3.45142	9.60641	0.988849	1.22749	2.88417	0.52506	2.02321	0.816344	0.900498
